# Supplementary material for: Nucleophilic Substitution Reactions in the [B3H8]− Anion in the Presence of Lewis Acids
Source: Molecules. 2022 Jan 24;27(3):746. doi: 10.3390/molecules27030746 (PMC8838051; doi:10.3390/molecules27030746)
Supplement: Supplementary file 1 [file molecules-27-00746-s001.zip]

Archive with 1 entries (1 files):
- molecules-1481084-supplementary.pdf
